# Supplementary material for: Ejectosome of Pectobacterium bacteriophage ΦM1
Source: PNAS Nexus. 2024 Sep 19;3(9):pgae416. doi: 10.1093/pnasnexus/pgae416 (PMC11440229; doi:10.1093/pnasnexus/pgae416)
Supplement: pgae416_Supplementary_Data [file pgae416_supplementary_data.zip]

Archive with 3 entries (3 files):
- PNASNEXUS-PNASNEXUS-2024-01075-TR-s01.pdf
- PNASNEXUS-PNASNEXUS-2024-01075-TR-s02.pdf
- PNASNEXUS-PNASNEXUS-2024-01075-TR-s03.pdf
